# Supplementary material for: Reducing HuD Levels Alleviates Alzheimer's Disease Pathology in 5xFAD Mice
Source: Aging Cell. 2025 May 12;24(6):e70080. doi: 10.1111/acel.70080 (PMC12151878; doi:10.1111/acel.70080)
Supplement: Supplementary file 2 — Table S1. Details of PCR primers, antibodies, and other materials used in this study. The oligomers listed were used as primers to amplify genomic (g)DNA and reverse‐transcribed (RT) RNA, by quantitative (q)PCR analysis; forward and reverse primers for each amplicon are indicated. For the antibodies used in this study, relevant details (company, catalog number, and dilutions for detection) are indicated. The reagents, commercial kits, and mice used in this investigation, including companies and catalog numbers, are indicated. [file ACEL-24-e70080-s002.xlsx]

## Sheet: Sheet1
Primers used in this study
For gDNA PCR	Forward primer (5' to 3')	Reverse primer (5' to 3')
mouse HuD exon2	TGCATGCTTCCTGGTACAGTT	TCATTAAGCATCTCCCTTCTTCTGT
For RT-qPCR	Forward primer (5' to 3')	Reverse primer (5' to 3')
mouse Gapdh mRNA	AGGTCGGTGTGAACGGATTTG	TGTAGACCATGTAGTTGAGGTCA
mouse HuD mRNA	GCCTCAGGTGTCAAATGGACC	CCATACCCTAAACTCTGTCCTGT
mouse HuR mRNA	TTCTGGTGTCAATGTCCCCG	CAAAGGGGCCAAACATCTGC
mouse HuB mRNA	CTGCTCCTCACCAGTTGACTC	ATCTCGCCAATGCTCCCAAAA
mouse HuC mRNA	ATGGTCACTCAGATACTGGGG	TTCTGGGGTAGGTAGTTGACG
Antibodies used in this study
Name	Company	Cat. No.	Experiment
HuD (E-1)	Santa Cruz Biotechnology	sc-28299	WB (1:5000)
HSP90 alpha/beta (F-8)	Santa Cruz Biotechnology	sc-13119	WB (1:5000)
β-Amyloid (D54D2) XP® Rabbit mAb	Cell Signaling Technology	#8243	IHC (1:100)
β-Amyloid (1-42) (D3E10) Rabbit mAb	Cell Signaling Technology	#12843	IHC (1:100)
Reagents, Kits and Mice in this study
Name	Company	Cat. No.
Antigen Retrieval Buffer (100X Citrate buffer pH 6.0)	Abcam	ab93678
Mouse and Rabbit specific HRP/DAB (ABC) detection IHC kit	Abcam	ab64264
Limonene Mounting Medium	Abcam	ab104141
Paraplast	Sigma-aldrich	P3558-1KG
Formalin, Buffered, 10% (Phosphate Buffer/Certified)	Fisher Chemical™	SF100-4
Silane-Prep Slides	Sigma-aldrich	S4651-72EA
Premium Cover Glass	Fisher Scientific	12-544-14
MX35 PREMIER+ Microtome Blade	Epredia	3052835
HM 340 E Microtome	MICROM	HM 340 E
Microscope	Keyence	BZ-X700
E-gel Power Snap Electrophoresis Device	Qiagen	69506
DreamTaq DNA polymerase	Thermo scientific	EP0702
TrackIt™ 100 bp DNA Ladder	Invitrogen	10488058
E-gel EX 2% Agarose	Invitrogen	G401002
E-Gel™ Power Snap Electrophoresis Device	Invitrogen	G8100
E-Gel™ Power Snap Camera	Invitrogen	G8200
Precellys Lysing Kit	Bertin technologies	KT03961-1-008.2
Precellys 24 Lysis Biological Tissue Homogenizer	Bertin technologies
25X PIC (complete tablets)	Roche	11 697 498 001
BSA for standard	Sigma	P5369-10ml
Bradford solution	Bio-Rad	#5000006
4X Laemmli sample buffer	Bio-Rad	#1610747
Protein Ladder	Thermo scientific	26634
4-20% Mini-protean TGX precast protein gels, 15-well, 15 ul	Bio-Rad	4561096
Trans-Blot Turbo RTA Midi 0,2 um Nitrocellulose Transfer Kit for 40 blots	Bio-Rad	#1704270
KwikQuant Western blot detection kit	Kindle Biosciences	#R1004
TriPure Isolation Reagent	Sigma	REF 11667165001
Maxima First Strand cDNA Synthesis Kit for RT-qPCR	Thermo scientific	#K1641
KAPA SYBR Fast qPCR master mix (2X)	KAPA	KR0389
Camk2a-cre	The Jackson Laboratory	#005359
5XFAD	The Jackson Laboratory	#34848
C57Bl/6
